# Supplementary material for: Periodontal Inflamed Surface Area (PISA) associates with composites of salivary cytokines
Source: PLoS One. 2023 Feb 15;18(2):e0280333. doi: 10.1371/journal.pone.0280333 (PMC9931150; doi:10.1371/journal.pone.0280333)
Supplement: S1 Table — (XLSX) [file pone.0280333.s001.xlsx]

## Sheet: Sheet1
Table 1. Multiple regression analysis predicting salivary cytokine indexes
			Salivary indexes
_________________________________________________________________________________________
	Cytokine Component Index			Composite Inflammatory Index
_________________________________________________________________________________________
Variable	B (SE)	β		B (SE)		β
Age	-0.003 (0.01)	-0.026		-0.127 (0.432)		-0.041
Gender	0.349 (0.209)	0.174		17.268 (7.285)		0.222
BMI	0.066 (0.022)	0.347		2.203 (0.676)		0.367
PISA	0.002 (0.0003)	0.479		0.040 (0.012)		0.364
R2	0.368			0.293
F	9.03			6.422
ΔR2	0.226			0.131
